# Supplementary material for: Sex-Related Differences in Left Atrial Low-Voltage Areas According to CHA2DS2-VA Scores among Patients with Atrial Fibrillation
Source: J Clin Med. 2022 May 31;11(11):3111. doi: 10.3390/jcm11113111 (PMC9181075; doi:10.3390/jcm11113111)
Supplement: Supplementary file 1 [file jcm-11-03111-s001.zip]

Archive with 1 entries (1 files):
- jcm-1733848-supplementary.pdf
